# Supplementary material for: Artificial Intelligence for Detecting Aortic Arch Calcification on Chest Radiographs: A Systematic Review
Source: Diagnostics (Basel). 2026 Jan 12;16(2):243. doi: 10.3390/diagnostics16020243 (PMC12839748; doi:10.3390/diagnostics16020243)
Supplement: Supplementary file 1 [file diagnostics-16-00243-s001.zip]

Archive with 2 entries (2 files):
- File S1_PRISMA 2020 Checklist.pdf
- File S2_Search strategies for all databases.pdf
